# Supplementary material for: Metoprolol Inhibits Developmental Brain Sterol Biosynthesis in Mice
Source: Biomolecules. 2022 Aug 31;12(9):1211. doi: 10.3390/biom12091211 (PMC9496459; doi:10.3390/biom12091211)
Supplement: Supplementary file 1 [file biomolecules-12-01211-s001.zip]

Archive with 1 entries (1 files):
- biomolecules-1871079-supplementary.pdf
